# Supplementary material for: A cluster of acidic residues in the cytoplasmic domain of SARS-CoV-2 Spike is required for virion-incorporation and infectivity
Source: PLoS One. 2026 Mar 12;21(3):e0340644. doi: 10.1371/journal.pone.0340644 (PMC12981473; doi:10.1371/journal.pone.0340644)
Supplement: S1 Dataset — (XLSX) [file pone.0340644.s002.xlsx]

## Sheet: Figure 1E VLP Infectivity
Figure 1E
SARS-CoV2 infectivity, RLU normalised to WT Spike, n=3 independent experiments
	(-S)	WT	S/N	(D/E)5>A	DE/AA	DD/AA	E/A
Exp 1	0.36	100	118.97	1.1	15.63	126.54	147.97
Exp 2	0.54	100	149.32	1.24	14.98	125.62	201.56
Exp 3	0.22	100	125.02	0.94	10.28	155.85	164.6
Figure 1E
SARS-CoV2 VLP infectivity: luciferase expression in target cells, % of WT Spike, n=3 experiments
Spike:	(-S)	WT	S/N	(D/E)5>A	DE/AA	DD/AA	E/A
Exp 1	0.36	100	118.97	1.1	15.63	126.54	147.97
Exp 2	0.54	100	149.32	1.24	14.98	125.62	201.56
Exp 3	0.22	100	125.02	0.94	10.28	155.85	164.6
Raw Data: RLU target cell lysate:
Spike:	(-S)	WT	S/N	(D/E)5>A	DE/AA	DD/AA	E/A
Exp 1	276.67	76338.3	90816.7	840	11931.7	96595	112955
Exp 2	350	64333.3	96063.3	800	9636.67	80813.3	129670
Exp 3	273.33	125043	156333	1176.67	12856.7	194880	205823

## Sheet: Figure 3B Spike VLP conc
Figure 3B
Densitometry of Spike/Membrane (%WT control), n= 2 independent experiments
	WT	S/N	(D/E)5>A	DE/AA	DD/AA	E/A
Exp 1	100	71.1427	4.82651	1.87467	10.0163	53.9171
Exp 2	100	55.3834	1.59323	0.692575	9.56834	64.6862
Raw Data: Quantification of band signal from western blot
	Exp 1		Exp 2
	Spike	Membrane	Spike	Membrane
WT	23315215	11359764	35400575	13005252
S/N	16621290	11383200	19572945	12983295
(D/E)5>A	3111640	31411404	940905	21695934
DE/AA	840105	21833964	322770	17121897
DD/AA	5204465	25316136	3752980	14409525
E/A	15426670	13940424	22663935	12871584

## Sheet: Figure 4C BiFC Spike MSN MFI
Figure 4C
Mean fluorescence Intensity of Spike:Moesin Biomolecular Fluorescence Complentation, fold over background (untransfected), n=3 experiments
Fold over UT
	S-WT	S-(D/E)5>A	S-WT + MSN	S-(D/E)5>A + MSN
Exp 1	1.22951	1.41393	7.16189	2.86066
Exp 2	1.3012	1.24699	11.7108	3.4247
Exp 3	1.20787	1.2191	13.632	3.90169
Raw Data: MFI of BiFC signal
	UT	S-WT	S-(D/E)5>A	S-WT + MSN	S-(D/E)5>A + MSN
Exp 1	244	300	345	1747.5	698
Exp 2	166	216	207	1944	568.5
Exp 3	178	215	217	2426.5	694.5

## Sheet: Figure 5 GST-Spike pulldown
Figure 5C
Densitometry of mu2 pulldown signal (% of WT Spike + CK-II)
	S WT	S WT + CK-II	S/N + CK-II	S (D/E)5>A + CK-II
Exp 1	18	100	46.5	2.7
Exp 2	16	100	36.7	10
